# Supplementary material for: MicroRNA-mRNA Regulatory Network Mediates Activation of mTOR and VEGF Signaling in African American Prostate Cancer
Source: Int J Mol Sci. 2022 Mar 8;23(6):2926. doi: 10.3390/ijms23062926 (PMC8949405; doi:10.3390/ijms23062926)
Supplement: Supplementary file 1 [file ijms-23-02926-s001.zip]

Archive with 1 entries (1 files):
- ijms-1601477-supplementary.pdf
